# Supplementary material for: Spatial and Motor Aspects in the “Action-Sentence Compatibility Effect”
Source: Front Psychol. 2021 Apr 9;12:647899. doi: 10.3389/fpsyg.2021.647899 (PMC8062728; doi:10.3389/fpsyg.2021.647899)
Supplement: Supplementary file 1 [file Data_Sheet_1.zip]

Archive with 1 entries (1 files):
- Appendix.doc
